# Supplementary material for: Genome-Wide Association Study for Adult-Plant Resistance to Stripe Rust in Chinese Wheat Landraces (Triticum aestivum L.) From the Yellow and Huai River Valleys
Source: Front Plant Sci. 2019 May 16;10:596. doi: 10.3389/fpls.2019.00596 (PMC6532019; doi:10.3389/fpls.2019.00596)
Supplement: Supplementary file 2 [file Table_2.xlsx]

## Sheet: Table S2
Table S2. Summary of genetic diversity with 7136 DArTseq and 610 SSR markers
Chr.	Markers	Major Allele Frequency	MAF	Gene Diversity	PIC
1A	353	0.782336	0.217664	0.304993	0.249377
1B	522	0.747414	0.252586	0.341187	0.273909
1D	233	0.760556	0.239444	0.331881	0.269071
2A	578	0.770599	0.229401	0.315256	0.25699
2B	734	0.769844	0.230156	0.319067	0.259452
2D	303	0.763988	0.236012	0.323441	0.262133
3A	195	0.773893	0.226107	0.311317	0.253612
3B	808	0.775468	0.224532	0.312991	0.255193
3D	144	0.796241	0.203759	0.289885	0.238478
4A	411	0.803657	0.196343	0.280978	0.232523
4B	283	0.76876	0.23124	0.318744	0.25871
4D	97	0.770926	0.229074	0.320103	0.26118
5A	160	0.770549	0.229451	0.321284	0.261601
5B	535	0.798265	0.201735	0.289696	0.239026
5D	257	0.784721	0.215279	0.302032	0.247216
6A	469	0.732706	0.267294	0.351075	0.280354
6B	319	0.779364	0.220636	0.312792	0.255469
6D	298	0.75577	0.24423	0.33564	0.271184
7A	357	0.779489	0.220511	0.307227	0.250297
7B	305	0.74258	0.25742	0.347324	0.278891
7D	385	0.745186	0.254814	0.342852	0.275447
A	2523	0.773318	0.226682	0.313161	0.254965
B	3506	0.768814	0.231186	0.320257	0.260093
D	1717	0.768198	0.231802	0.320834	0.260673
Mean	-	0.77011	0.22989	0.318084	0.258577
MAF, minorr allele frequency; Chr., Chromosome; PIC, polymorphism information content index.
