# Supplementary material for: Genome-Wide Association Study for Adult-Plant Resistance to Stripe Rust in Chinese Wheat Landraces (Triticum aestivum L.) From the Yellow and Huai River Valleys
Source: Front Plant Sci. 2019 May 16;10:596. doi: 10.3389/fpls.2019.00596 (PMC6532019; doi:10.3389/fpls.2019.00596)
Supplement: Supplementary file 3 [file Table_3.xlsx]

## Sheet: Table S3
Table S3. Stripe rust resistance material screening of 152 Chinese Yellow and Huai River Valleys Wheat Zone landraces at adult-plant stage in five environments and BLUPs.
Landrace name	AS_No.	Origin	IT							DS(%)
			15CZ	15MY	16CZ	16MY	17CZ	BLUP		15CZ	15MY	16CZ	16MY	17CZ	BLUP
Hongshimai	AS661176	Pixian, Jiangsu	1	2	0	1	1	1.176		5	5	2	1	2	7.81927
Baimai	AS661188	Ningyang, Shandong	1	1	1	0	2	1.176		10	5	3.75	0	10	10.1387
Benyouzimai	AS661210	Qingfeng, Henan	1	2	0	1	2	1.34905		5	10	1	2	1	8.49402
Zhuaziya	AS661253	Neixiang, Henan	0	1	0	0；	1	0.483808		5	5	0	0	5	7.81927
Baiyouzi	AS661030	Tongshan, Jiangsu	0	2	1	0；	1	0.829907		5	5	3	0	7	8.66271
Shisanmai	AS661034	Danfeng, Shanxi	0	1	0	0	1	0.656858		5	5	0	0	0	6.97583
Baimai	AS661441	Queshan, Henan	0；	1	0	1	1	0.656858		0	5	0	1	6	7.3132
Baisuibai	AS661075	Pingyu, Henan	0	1	0	0	1	0.656858		5	5	1	0	3	7.65058
Kaoshanhong	AS661809	Jinxiang, Shandong	1	1	1	0	1	1.00296		10	10	7	0	4	10.5183
Pushanbamai	AS661882	Xichuan, Henan	0	1	1	0	1	0.829907		5	5	2	0	5	8.15665
Huangguaxian	AS661885	Zhengzhou, Henan	0	0	1	0	1	0.656858		5	0	2	0	6	7.48189
Benhulutou	AS661117	Shangqiu, Henan	0	1	1	0	1	0.829907		5	5	2	0	5	8.15665
Baihulutou	AS661120	Enxian, Shandong	2	1	1	0	1	1.176		10	5	3	0	3	8.8314
Tutoumai(Jia)	AS661122	Tongshan, Jiangsu	2	1	1	1	1	1.34905		10	5	2	1.25	1	8.53619
Hongtutou	AS662013	Mengcun, Hebei	0	1	1	0；	1	0.656858		5	5	0	0	3	7.48189
Hongchoumai	AS661128	Jinxiang, Shandong	1	0	0	0	1	0.656858		5	0	0	0	5	6.97583
Xiaoyouzimai	AS661131	Zhucheng, Shandong	1	0	0	0	0；	0.310759		10	0	0	0	0	6.97583
Gouweibabaimai	AS661138	Fengxian, Shanxi	0；	0	0	0；	0；	0		0	0	0	0	0	5.28894
Liulengmai	AS661156	Luonan, Shanxi	0	0	0	0	1	0.483808		0	0	0	0	2	5.62632
