# Supplementary material for: Genome-Wide Association Study for Adult-Plant Resistance to Stripe Rust in Chinese Wheat Landraces (Triticum aestivum L.) From the Yellow and Huai River Valleys
Source: Front Plant Sci. 2019 May 16;10:596. doi: 10.3389/fpls.2019.00596 (PMC6532019; doi:10.3389/fpls.2019.00596)
Supplement: Supplementary file 5 [file Table_5.xlsx]

## Sheet: Table S6
Table S5. The details of QTL and Yr genes on the integrated map.
Codea	Genea	Chrom. a	Marker 1 a	Marker 2a	Referencesa
	Yr1	2AL	Xstm673acag	NDb	Bansal et al., 2009; Lupton and Macer, 1962; Zadoks, 1961
	Yr17	2AS	SCY-15; Xpsr150-2Nv; SC-372; SC-385	ND	Bariana and McIntosh, 1993; Asakura et al. , 1997; Helguera et al., 2003
	Yr32	2AS	Xwmc198; Xgwm95	Xwmc181	Eriksen et al., 2004
	Yr56	2AS	Xsun167	Xsun168; XwPt4197; XwPt9104	Bansal and Bariana, 2014
	Yr69	2AS	X2AS33; Xgwm636	Xmag3807; Xbarc124	Hou et al., 2016
	YrJ2	2AL	Xwmc658	XIWA1348	Chen et al., 2016
	YrR61	2AS	Xbarc124	Xgwm359	Hao et al., 2011
	YrSph	2AS	Xwmc246; Xgwm372	F-me15/R-me6; Xwmc149	Chen et al., 2012b
	Yrxy2	2AL	Xgwm794; Xwmc819	Xbarc5	Zhou et al., 2011
2A-1	QYr.tam-2AS_TAM 111	2AS	XwPt-3896	XwPt-6431	Basnet et al., 2014a
2A-2	QYr.uga-2AS_26R61	2AS	Xbarc124	Xgwm359	Hao et al., 2011
2A-3	QYr.ufs-2A	2A	Xgwm636	XwPt-0003	Agenbag et al., 2012
2A-4	QYr.sun-2A_Wollaroi	2A	XwPt-7285	XwPt-1722	Bansal et al., 2014
2A-5	QYrtm.pau-2A	2A	Xwmc407	Xwmc170	Chhuneja et al., 2008
2A-6	QYr.inra-2AS.1_Recital	2AS	XDupw210	Xcfd36	Dedryver et al., 2009
2A-7	QYr.ucw-2A.2_IWA422	2A	XIWA422	ND	Maccaferri et al., 2015
2A-8	QYr.wpg-2A.2_IWA8274	2A	XIWA8274	ND	Naruoka et al., 2015
2A-9	QYrva.vt-2AS_VA00W-38	2AS	Xgwm296b	XwPt-7721	Christopher et al., 2013
2A-10	QYr.ucw-2AS_PI610750	2AS	XwPt-3896	Xwmc177	Lowe et al., 2011
2A-11	QYrtb.orz-2AS_cfd36	2AS	Xcfd36	ND	Vazquez et al., 2015
2A-12	QYr.wpg-2A.3_IWA3047	2A	XIWA3047	ND	Naruoka et al., 2015
2A-13	QYr.inra-2AS_CampRemy	2AS	Xwgm382a	Xgwm359	Mallard et al., 2005
2A-14	QYrst.orr-2AS_Stephens	2AS	XwPt-0003	ND	Vazquez et al., 2012
2A-15	QYr.wpg-2A.1_gwm359	2A	Xgwm359	ND	Naruoka et al., 2015
2A-16	QYr.wpg-2A.4_IWA7410	2A	XIWA7410	ND	Naruoka et al., 2015
2A-17	QYr.wsu-2A.1_IWA2526	2A	XIWA2526	ND	Bulli et al., 2016
2A-18	QYr.sun-2A	2AS	XwPt-0003	XwPt-3114	Bariana et al., 2010
2A-19	QYr.wsu-2A.2_IWA5824	2A	XIWA5824	ND	Bulli et al., 2016
2A-20	QYr.ucw-2A.3_IWA424	2A	XIWA424	ND	Maccaferri et al., 2015
2A-21	IWA7339_APR	2A	XIWA7339	ND	Zegeye et al., 2014
2A-22	IWA544	2A	XIWA544	ND	Jighly et al., 2015
2A-23	QYrns.orz-2AL_wPt-7011	2AL	XwPt-7011	ND	Vazquez et al., 2015
2A-24	QYr.caas-2AL_IWB11764	2AL	XBS00092550_51	Xwsnp_Ex_c59095_601080	Liu et al., 2015
2A-25	QYr.wpg-2A.5_IWA5855	2A	XIWA5855	ND	Naruoka et al., 2015
2A-26	QYr.wpg-2A.6_IWA966	2A	XIWA966	ND	Naruoka et al., 2015
2A-27	QYR2	2AL	Xgwm356	Xgwm382	Boukhatem et al., 2002
	Yr38	6A	ND	ND	Marias et al., 2006, 2010
	Yr42	6A	ND	ND	Marais et al., 2009
	YrHua	6AL	XPM14-301	XPM42-249	Cao et al., 2008
	yrLM168	6A	XR1	XR2	Feng et al., 2014
6A-1	QYr.uga-6AS_26R61	6AS	XwPt-671561	XwPt-7840	Hao et al., 2011
6A-2	QYr.wgp-6AS_Express	6AS	Xgwm334	Xwgp56	Lin and Chen, 2009
6A-3	QYr.cim-6A_Avocet	6AS	XwPt-2573	XwPt-0959	Rosewarne et al., 2012
6A-4	QYr.nafu-6AL	6AL	Xwgp5471	Xwgp5576	Zhou et al., 2015
6A-5	QYr.caas-6AL_IWB39473_Zhong892	6AL	Xku_c45494_267	XBS00040166_51	Liu et al., 2015
6A-6	QRYr6A.1	6A	XIWA4949	ND	Jighly et al., 2015
6A-7	QYr.wpg-6A.1_IWA3023	6A	XIWA3023	ND	Naruoka et al., 2015
6A-8	QYr.cim-6AL	6AL	XwPt-733679	XwPt-733476	Lan et al., 2014
6A-9	QYr.ufs-6A	6A	XwPt-5550	Xpsps3152	Prins et al., 2011
6A-10	QYr-6A	6A	Xbarc3	XwPt-7063	Lillemo et al., 2008
6A-11	IWA7994_APR	6A	XIWA7994	ND	Zegeye et al., 2014
6A-12	QYr.6AL	6AL	Xgwm617	ND	William et al., 2006
6A-13	QYrpl.orr-6AL	6AL	X378849	ND	Vazquez et al., 2012
6A-14	QYr.wsu-6A_IWA8595	6A	XIWA8595	ND	Bulli et al., 2016
6A-15	QYrtb.orz-6AL_wPt-4229	6AL	XwPt-4229	ND	Vazquez et al., 2015
	Yr61	7AS	STS5467	XSTS5765	Zhou et al., 2014a
	Yr75	7AL	XIWB34640	Xcfa2040	McIntosh et al., 2014 (communication)
	Yrxy1	7AS	XM8	XM1	Zhou et al., 2011
	Yrzhong12-1	7AL	Xcfd20	Xbarc121	Ma et al., 2015b
7A-1	QYr.cim-7AS_Avocet	7AS	XwPt-4172	XwPt-8149	Rosewarne et al., 2012
7A-2	QYr.inra-7A_Recital	7A	Xbcd129b	Xfba127c	Dedryver et al., 2009
7A-3	QYr.caas-7A_Jingshuan16	7AS	Xbarc127	Xbarc174	Ren et al., 2015c
7A-4	QYr.sun-7A_CPI133872	7A	XwPt-7214	XwPt-4345	Zwart et al., 2010
7A-5	IWA2710_APR	7A	IWA2710	ND	Zegeye et al., 2014
7A-6	IWA4996_APR	7A	IWA4996	ND	Zegeye et al., 2014
7A-7	IWA4621_APR	7A	IWA4621	ND	Zegeye et al., 2014
7A-8	IWA4187_Seedl	7A	XIWA4187	ND	Zegeye et al., 2014
7A-9	QYr.caas-7AL_IWB24300	7AL	XExcalibur_c25335_30	XExcalibur_c1142_724	Liu et al., 2015
7A-10	QYr.orr-7A_Stephens	7AS	XwPt-4319	ND	Vazquez et al., 2012
7A-11	QYr.cim-7AL_Avocet	7AL	XwPt-2260	XwPt-2501	Rosewarne et al., 2012
7A-12	QYr.sgi-7A.1_Kariega	7A	XwPt-3226	XwPt-8302	Prins et al., 2011
7A-13	QYr.sgi-7A.2	7A	XwPt-3226	Xgwm332	Prins et al., 2011
	Yr50	4BL	Xbarc1096	Xwmc47	Liu et al., 2013a
	Yr62	4BL	Xgwm192	Xgwm251	Lu et al., 2014
	Yr68	4BL	XIWA4640	XIWB74301; XIWB28394	McIntosh et al., 2016 (communication)
	yrCH45-2	4BL	Xwmc251	Xmag1682	Yang et al., 2016
	YrCle	4B	ND	ND	Chen et al., 1995b
	YrYam	4B	ND	ND	Chen et al., 1996
4B-1	QYr-4B_Sachem	4B	XwPt-0872	ND	Singh et al., 2013
4B-2	QYr.ufs-4B_Palmiet	4B	Xgwm165	Xgwm495	Agenbag et al., 2012
4B-3	QYrrb.ui-4B	4B	Xgwm165	Xgwm495	Chen et al., 2012a
4B-4	QYr.sun-4B_Janz	4B	XwPt-8543	Xwmc238	Zwart et al., 2010
4B-5	QYr.4BL-AvS	4BL	Xgwm149	Xgwm495	William et al., 2006
4B-6	QYr.caas-4BL_Libellula	4BL	Xgwm165	Xgwm149	Lu et al., 2009
4B-7	QPst.jic-4B	4B	Xstm535	Xwmc692	Jagger et al.,2011
4B-8	QYr.wpg-4B.1_IWA4348	4B	XIWA4348	ND	Naruoka et al., 2015
4B-9	QYrva.vt-4BL_VA00W-38	4BL	Xbarc163	Xwmc692	Christopher et al., 2013
4B-10	QYr.jic-4B_Guardian	4B	Xwmc652	Xwmc692	Melichar et al., 2008
4B-11	QYrst.orr-4BL	4BL	X312980	ND	Vazquez et al., 2012
4B-12	QYr-4B_Oligoculm	4BL	Xfwm538	ND	Suenaga et al., 2003
4B-13	QYr.wpg-4B.2_IWA3994	4B	XIWA3994	ND	Naruoka et al., 2015
4B-14	QYrst.orr-4BS	4BS	XwPt-5265	ND	Vazquez et al., 2012
	Yr47	5BS	Xgwm234	Xcfb309	Bansal et al., 2011
	Yr74	5BL	1091695|F|0	00042510|F|0	Dracatos et al., 2016
	YrExp2	5BL	Xwgp81	Xwgp82	Lin and Chen, 2008
5B-1	QYr.uga-5B_AGS2000	5B	XwPt-665267	Xgdm152	Hao et al., 2011
5B-2	QYr.cim-5BL_Chapio	5BL	Xgwm46	Xbarc74	Yang et al., 2013
5B-3	QYrPI192252.wgp-5BS	5BS	XIWA6910	Xgwm335	Lu et al., 2014
5B-4	QYr.wsu-5B_IWA5166	5B	XIWA5166	ND	Bulli et al., 2016
5B-5	QYr.ufs-5B_Cappelle Desprez	5B	XwPt-7114	Xbarc74	Agenbag et al., 2012
5B-6	QYr.tem-5B.1_Flinor	5B	Xbarc89	Xwms67	Feng et al., 2011
5B-7	QYr.inra-5BL.1_CampRemy	5BL	Xgwm639a	Xgwm639c	Mallard et al., 2005
5B-8	QYrdr.wgp-5BL.2_IWA6867	5BL	XIWA6867	XIWA6383	Hou et al., 2015
5B-9	QYrco.wpg-5B_Coda	5BL	XIWA5488	XwPt-6135	Case et al., 2014
5B-10	QYr.caas-5BL.1_Libellula	5BL	Xwmc415	Xwmc537	Lu et al., 2009
5B-11	QYr.jirc-5BL	5BL	Xwmc145	ND	Suenaga et al., 2003
5B-12	QYrns.orz-5BL_wPt-8285	5BL	XwPt-8285	ND	Vazquez et al., 2015
5B-13	QYrtb.orz-5BL_wPt-6105	5BL	XwPt-6105	ND	Vazquez et al., 2015
5B-14	IWA3002_Seedling	5B	XIWA3002	ND	Zegeye et al., 2014
5B-15	QRYr5B.1_IWA2565	5B	XIWA2565	ND	Jighly et al., 2015
5B-16	QYr.sun-5B	5B	XwPt-2707	XwPt-1733	Bariana et al., 2010
5B-17	QYr.caas-5BL.3_SHA3/CBRD	5BL	XwPt-8106	Xbarc275	Ren et al., 2012a
5B-18	QYr.tem-5B.2_Flinor	5B	Xwmc235	Xwms604	Feng et al., 2011
5B-19	QYr.caas-5BL.2_Libellula	5BL	Xbarc142	Xgwm604	Lu et al., 2009
5B-20	QYr.inra-5BL.2_CampRemy	5BL	Xgwm234	XDuPw115a	Mallard et al., 2005
5B-21	QYr.sun-5B_Wollaroi	5B	Xbarc142	XwPt-7804	Bansal et al., 2014
5B-22	QYrid.ui-5B	5B	X63541	Xbarc59	Chen et al., 2012a
5B-23	QYrdr.wgp-5BL.1_IWA6271	5BL	XIWA6271	ND	Hou et al., 2015
	Yr35	6BS	Xgwm191	Xcfd1	Dadkhodaie et al., 2011; Marias et al., 2005b
	Yr36	6BS	Xucw69; Xbrac101	Xucw129; Xucw148	Uauy et al., 2005; Fu et al., 2009
	Yr78	6BS	XIWA7257	XIWA4408; Xwmc737	Dong et al., 2017
	YrLM168a	6BL	Xbarc146	Xwmc756	Feng et al., 2015
6B-1	QYrdr.wgp-6BL.1_IWA3297	6BL	XIWA3297	ND	Hou et al., 2015
6B-2	QYr.ufs-6B_Kariega	6B	Xjs14m69E	XwPt-7745	Prins et al., 2011
6B-3	QYr.tam-6BS_TAM111	6BS	XwPt-3733	XwPt-4742	Basnet et al., 2014a
6B-4	QYr.caas-6BS.2_Naxos	6BS	Xwmc104	XwPt-0259	Ren et al., 2012a
6B-5	QYr.caas-6BS.3	6BS	Xwmc487	Xfcd13	Ren et al., 2012b
6B-6	QYr.wgp-6BS.2_Stephens	6BS	Xgwm132	Xgdm113	Santra et al., 2008
6B-7	QYr.sun-6B	6B	Xgwm518b	wPt-8183; Xgwm644	Bariana et al., 2010
6B-8	QYr-6BSC_Oligoculm	6BS	Xgwm935.1	ND	Suenaga et al., 2003
6B-9	QYr.wgp-6B.1_Stephens	6BS	Xbarc1169	Xgwm88	Santra et al., 2008
6B-10	QYr.caas-6BS_Pingyuan50	6BS	Xgwm361	Xbarc136	Lan et al., 2010
6B-11	QYrpi.vt-6BL	6BL	Xwmc756	XwPt-7935	Christopher et al., 2013
6B-12	QYr.wsu-6B.2_IWA4169	6B	XIWA4169	ND	Bulli et al., 2016
6B-13	QYr.6BL-Pavon	6BL	Xgwm58	Xgwm626	William et al., 2006
6B-14	QYr.inra-6B_Renan	6B	Xcdo270	Xgwm193	Dedryver et al., 2009
6B-15	QYrdr.wgp-6BL.2_IWA6420	6BL	XIWA6420	ND	Hou et al., 2015
6B-16	QYr.wsu-6B.1_IWA7257	6B	XIWA7257	ND	Bulli et al., 2016
6B-17	QYr.ucw-6B_IWA7257	6B	XIWA7257	ND	Maccaferri et al., 2015
6B-18	QYr.wpg-6B.1_IWA7257	6B	XIWA7257	ND	Naruoka et al., 2015
6B-19	QYr.wsu-6B.3_IWA349	6B	XIWA349	ND	Bulli et al., 2016
6B-20	QYr.cim-6BL_Pastor	6BL	XwPt-6329	XwPt-5176	Rosewarne et al., 2012
6B-21	QYr.wpg-6B.2_IWA3222	6B	XIWA3222	ND	Naruoka et al., 2015
	Yr2	7B	Xwmc364	ND	Lupton and Macer, 1962; Lin et al., 2005; Chen et al., 1996
	Yr6	7BS	ND	ND	EI-Bedewy and Robbelen, 1982; Macer, 1966; Zadoks, 1961
	Yr39	7BL	Xgwm131	Xwgp45	Lin and Chen, 2007
	Yr52	7BL	Xwgp5258	Xbrac182	Ren et al., 2012a
	Yr59	7BL	Xwgp52175	Xbrac32	Zhou et al., 2014c
	Yr63	7BS	XIWB33120	XIWB52844	McIntosh communication and Bansal(unpublished)
	Yr67	7BL	Xmag1714; Xbarc182; XIWB62475; XIWB37096; XIWB71995	ND	Xu et al., 2014; McIntosh (communication)
	Yr79	7BL	Xbarc72	Xwmc335	Feng et al., 2018
	YrSuj	7BL	Xcfa2040	Xwmc526	Lan et al., 2015
	YrTp2	7BL	Xgwm297	Xwmc364	Yin et al., 2006
	YrTu	7BL	Xgwm577	ND	Dawit et al., 2012
	YrZh84	7BL	Xcfa2040	Xbarc32	Li et al., 2006a,b; Zhou et al., 2014c
7B-1	QYr-7B_Oligoculm	7BS	Xgwm935.3	ND	Suenaga et al., 2003
7B-2	QYr.sun-7B	7B	XwPt-1553	XwPt-2356	Bariana et al., 2010
7B-3	IWA8469_APR	7B	XIWA8469	ND	Zegeye et al., 2014
7B-4	QYr.caas-7BL.1_SHA3/CB	7BL	Xbarc176	XwPt-8106	Ren et al., 2012a
7B-5	QHtap.wsu-7BL_Alpowa	7BL	Xwgp36	Xwgp45	Lin and Chen, 2007
7B-6	QYr.orr-7BS_Stephens	7BS	XwPt-7653	ND	Vazquez et al., 2012
7B-7	IWA4309_APR	7B	XIWA4309	ND	Zegeye et al., 2014
7B-8	QYr-7B_Tiritea	7B	Xgwm611	ND	Imtiaz et al., 2004
7B-9	QYrtb.orz-7BL_wPt-2356	7BL	XwPt-2356	ND	Vazquez et al., 2015
7B-10	QYr.caas-7BL.2_SHA3/CB	7BL	Xgwm577	XwPt-4300	Ren et al., 2012a
7B-11	QYr.cim-7BL_Pastor	7BL	XwPt-3190	XwPt-1475	Rosewarne et al., 2012
7B-12	QYr-7BL_Ologoculm	7BL	Xwmc166	ND	Suenaga et al., 2003
7B-13	QYr-7BL_Strongfie	7BL	Xgwm146	ND	Singh et al., 2013
7B-14	QYr.7BL-Attila	7BL	Xgwm344	XP32; M59	Rosewarne et al., 2008
	Yr25	1D	ND	ND	Calonnec and Johnson, 1998; Eriksen et al., 2004
	YrH122	1DL	Xbarc229	Xwmc339	Tian et al., 2011
1D-1	QYr.caas-1DS_Naxos	1DS	XUgwm353	Xgdm33b	Ren et al., 2012a
1D-2	QYrst.orr-1DS_Stephens	1DS	X379337	ND	Vazquez et al., 2012
1D-3	QYr.sun-1D_CPI133872	1DS	Xwmc147	XP45M53a	Zwart et al., 2010
1D-4	QYrdr.wgp-1DS_IWA2268	1DS	XIWA2268	XIWA7797	Hou et al., 2015
1D-5	QYr.wpg-1D.1_IWA6960	1DS	XIWA6960	ND	Naruoka et al., 2015
1D-6	QYr.ucw-1D_IWA980	1D	XIWA980	ND	Maccaferri et al., 2015
	Yr8	2A or 2D	ND	ND	Reiley and Johnson, 1968; Friebe et al., 1996; McIntosh et al., 1995
	Yr16	2DS		Xgwm102; Xwmc18; Xwmc245; XwPt-734322; XwPt-664520	Worland andLaw, 1986; Agenbag et al., 2012
	Yr37	2DL	ND	ND	Marais et al., 2005a
	Yr54	2DL	Xgwm301	ND	Basnet et al., 2014b
	Yr55	2DL	Xmag4089	Xmag3385	McIntosh communication and Bariana unpublished
	YrH2020	2DS	Xgwm445	Xgwm261	Liu et al., 2008; Li et al., 2012
2D-1	QYr.caas-2DS_Libellula	2DS	Xcfd51	Xgwm261	Lu et al., 2009
2D-2	QYr.wpg-2D.1_IWA1939	2D	XIWA1939	ND	Naruoka et al., 2015
2D-3	QYr.cim-2DS	2DS	XwPt-9780	XwPt-3728	Lan et al., 2014
2D-4	QYr.caas-2DS.2_Lumai21	2DS	Xbarc168	Xwmc18	Ren et al., 2015c
2D-5	QYr.inra-2DS_CampRemy	2DS	Xgwm102	Xgwm539	Mallard et al., 2005
2D-6	QYr.ufs-2DS_Cappelle-Desprez	2DS	Xgwm102	XwPt-664520	Agenbag et al., 2012
2D-7	QYr.caas-2DL_Naxos	2DL	XwPt-6752	Xcfa47	Ren et al., 2012a, b, c
2D-8	QYr.wpg-2D.2_IWA6851	2D	XIWA6851	ND	Naruoka et al., 2015
2D-9	QYr.jic-2D_Guardian	2DL	Xgwm539	Xgwm349	Melichar et al., 2008
2D-10	QYr-2DL	2DL	Xgwm349	ND	Suenaga et al., 2003
2D-11	QPst.jic-2D	2DL	Xgpw8086b	Xgwm320	Jagger et al., 2011
2D-12	QYr.tam_2D_Quaiu	2DL	XwPt-667162	XwPt-667054	Basnet et al., 2014b
	Yr77	6DS	XIWA167; Xcfd188	Xbarc54	Dong et al., 2017
	YrBai	6DS	Xbarc54	Xcfd19	Ma et al., 2015
	YrH9020a	6DL	Xbarc202	Xbarc96	Liu et al., 2014b
6D-1	QYr.ufs-6D_Cappelle Desprez	6D	Xgwm325	Xbarc175	Agenbag et al., 2012
6D-2	QYr.ucw-6D_IWA167	6D	XIWA167	ND	Maccaferri et al., 2015
6D-3	QYr-6D_W-7984	6D	XBcd1510	XksuD27	Boukhatem et al., 2002
6D-4	IWA4455_Seedling	6D	XIWA4455	ND	Zegeye et al., 2014
	Yr18	7DS	Xgwm120; Xgwm295	caIND11; caSNP12; caSNP4; cssfr1; cssfr2; cssfr6	McIntosh, 1992; Lagudah et al., 2009; Dakouri et al., 2010
	Yr33	7DL	Xwgm11	Xgwm437	Zahravi et al., 2003
	YrYL	7D	Xbarc92	XCLRR for/Pto kin4	Wu et al., 2016
7D-1	wPt-668026	7D	XwPt-668026	ND	Jighly et al., 2015
7D-2	QYr.caas-7DS.1_IWB56317	7DS	XRAC875_c29314_291	Xtplb0024a09_2369	Liu et al., 2015
7D-3	QYr.sun-7D	7D	XwPt-3328	XwPt-1100; Xgwm295	Bariana et al., 2010
7D-4	Yr18/Lr34_csLV23	7DS	XcsLV34	XwPt-1100; Xgwm295	Yang et al., 2013
7D-5	QYr.caas-7DS	7DS	XcsLV34	Xgwm295	Lu et al., 2009
7D-6	QYr-7DS	7DS	XcsLV34	XwPt-3328	Lillemo et al., 2008
7D-7	QYr-7DS_Opata85	7DS	Xbcd1438	Xwg834	Singh et al., 2000
7D-8	QYr-7D_Otane	7D	Xgwm44	Xgwm332c	Imtiaz et al., 2004
7D-9	QYr.tam-7D	7DL	XwPt-730455	XwPt-730043	Basnet et al., 2014a
7D-10	QYR4	7D	XEg834	Xbcd1438	Boukhatem et al., 2002
a	Chen, X. M., and Kang, Z. S. (2017) "Chapter 5: Stripe Rust Resistance"in Stripe Rust, 392-403; 428-433 and 445-474.
b	ND no data
